# Supplementary material for: Unlocking the Antioxidant Potential of Sea Cucumber Viscera: Pre-Treatment Modulates the Keap1-Nrf2 Pathway and Gut Microbiota to Attenuate Cold Stress-Induced Oxidative Damage
Source: Antioxidants (Basel). 2025 Nov 13;14(11):1355. doi: 10.3390/antiox14111355 (PMC12649482; doi:10.3390/antiox14111355)
Supplement: Supplementary file 1 [file antioxidants-14-01355-s001.zip]

Archive with 1 entries (1 files):
- antioxidants-3973600-supplementary.pdf
